# Supplementary material for: Approaches to co-production of research in care homes: a scoping review
Source: Res Involv Engagem. 2022 Dec 23;8:74. doi: 10.1186/s40900-022-00408-z (PMC9780102; doi:10.1186/s40900-022-00408-z)
Supplement: Supplementary file 3 — Additional file 3. Data charting table [file 40900_2022_408_MOESM3_ESM.xlsx]

## Sheet: Sheet1
Study characteristics														Framing the study aim (checklist item 1, 4, 5, 18)									Sampling (checklist items 2 & 3)		Ownership (checklist item 6)		Procedure- components (checklist items 7-10)						Procedure- methods (checklist items 11-17)														Outcome (checklist items 19-21)
Reference	Year	Citation details	Country of lead author	Overarching study type (e.g quant, qual, mixed methods)	Method	Approach- Co-production, co-creation or co-design	Has co-production/co-creation been defined?	If so, give details:	Design	Care home characteristics	Reported aim of the study	Any guidance or frameworks used	Comments	Problem/focus of the co-production	Reported aim of the co-production process	Design- Participatory methodology used	Reported End- users	Co-producers/creators	Was any information reported about evaluation of the co-production process?	Comments/details on evaluation	Is scalability mentioned?	Comments on scalability	Is the sampling procedure described?	Comments/details on sampling	Is ownership mentioned?	Comments/details on ownership	Was the level of participation from the co-creators reported?	Comments/details about participation	Did they report if and how the overall aim and purpose of the process/meetings were highlighted to participants?	Comments/details about highlighting the purpose	Did they report that rules of participation were agreed upon?	Details about rules of participation	Did they report up-skilling co-creators?	Details/comments about upskilling	Did they report reviewing evidence with co-creators?	Comments/details on reviewing evidence	Was a prototype developed?	Details/comments about protyping	Did they report using an iterative process?	Details/comments about iteration	Did they describe the structure (e.g frequency, duration) of meetings?	Details/comments about structure	Did they use interative techniques?	Details/comments about interative techniques	Did they use fieldwork techniques?	Details about fieldwork	Did they explain how the validity of the outcome and process were evaluated?	Details/comments about validity	Did they explain plans for formal testing of the effectiveness/scaleability of the co-created outcome?
[truncated: 10 more columns]

## Sheet: Sheet4
Stakeholder group	Number of studies	Stakeholders (n of studies)	Study refs
Care home staff	18	Care home managers (13) Carers (10) Care home nurses (9) Generic care home staff/teams (5) Actvity co-ordinators/supervisors (2) Science practitioners employed by university and care organisation (1)	1, 2, 3, 4, 5, 6, 7, 8, 9, 10, 11, 12, 13, 14, 15, 16, 17, 19
Academic institute staff	18		1, 3, 4, 5, 6, 7, 8, 9, 10, 11, 12, 13, 14, 15, 16, 17, 18, 19
Family and relatives	11		1, 2, 3, 4, 5, 8, 10, 11, 13, 14, 17
Residents	11	Residents (8) Residents with cognitive impairments (2) Client representatives/boards (2) Possible future residents (1) Service user (1)	1, 2, 3, 4, 5, 8, 10, 11, 14, 15, 17
Health and social care professionals/teams	10		3, 6, 7, 8, 10, 11, 13, 14, 15, 17
Groups with characteristics representative of care home residents	7	Older people (6) Organisations representing older people (2) People with dementia (2) Community advisors (1)	1, 3, 10, 12, 13, 17, 19
Design and technology	6		3, 6, 11, 13, 15, 17
Senior/director level care home staff	3	Director of care organisation (1) Care quality/innovation managers (3)	3, 10, 15
Groups/organisations with a national responsibility for health and social care	3		1, 7, 8,
Project leaders	3		3, 6, 19
Other care home team members (e.g janitor, volunteers catering, admin)	3	Catering staff (3) Janitor (1) Administrator (1) Volunteers (1)	3, 4, 15
Students	3		8, 12, 18
Academic and care home partnerships	3		3, 9, 12
Commissioners and senior healthcare leaders	2		7, 10
Public health	2		7, 14
Clubs and community organisations	1		3

## Sheet: Sheet2
year	number of articles
2013	1
2014	1
2016	1
2017	1
2018	2
2019	5
2020	5
2021	3

## Sheet: Sheet3
Reference	Problem/focus of the co-production	Focus of co-production
2	Inconsistent implementation of digital health technology	Implementing
6	Resistance to implementing digital monitoring technology for people with dementia who were night wanderers	Implementing
3	Development of a new nursing home model and dementia care environment	New way of delivering care
4	Limited opportunities to engage in meaningful craft occupation	New way of delivering care
8	Sedentary behaviour of care home residents	New way of delivering care
11	Involving residents in the design of interactive artwork	New way of delivering care
12	Person- centred care	New way of delivering care
13	support and resources for people with dementia and their carers (End of life care and implementing the mental capacity act specifically in care homes)	New way of delivering care
17	Sensory textiles for residents with late stage dementia	New way of delivering care
1	Mistreatment of older people in care homes	Understanding
10	Limited understanding and literature exploring the concept of 'giving up' among older people in care homes	Understanding
19	inclusion of older LGBT-identifying residents	Understanding
7	Support requirements of care homes due to unprecedented challenges of the Covid-19 pandemic	Understanding
5	development of an educational intervention based in the Caring Conversations framework	Workforce development
9	Sub-optimal mouth care for residents	Workforce development
16	workplace engagement of caregivers	Workforce development
18	Embedding care home nursing in the student nursing curriculum	Workforce development
14	lack of oral care training for care home staff	Workforce development
15	management of dysphagia	Workforce development

## Sheet: Sheet6
Code	Description			code	description
A	Including older people			A1	Creating opportunities to voice ideas/opinions
B	ethical/recruitment processes			B1	Creative/ design activities
C	Differences in status			C1	learning something new
D	harm of sharing experiences			D1	objects for connection
E	Different priorities/			E1	Approach itself (e.g AI, co-design)
F	Confidence in own abilities			F1	Resources
G	Commitment			G1	Regular contact
H	Right people, right time			H1	Leadership
I	Different ways of working/being			I1	Recognising stakeholder attributes and preferences
J	Missing out reflection			J1	Flexibility
K	Student inexperience			K1	Facilitator
L	Managing miscommunication			L1	Existing partnerships
M	Being realistic			M1	Setting realistic expectations
N	Involving the wider community			NI	Early testing
O	Timescales			O1	Sustained involvement across stages
P	Logistics			P1	Location
Q	Missed ppi opportunities			Q1	Providing support
R	Building relationships
